# Supplementary material for: Clinicopathological evaluation of triple-negative breast cancer treated with keynote-522 regimen
Source: Oncologist. 2025 Jul 24;30(9):oyaf231. doi: 10.1093/oncolo/oyaf231 (PMC12423027; doi:10.1093/oncolo/oyaf231)
Supplement: oyaf231_Supplementary_Data [file oyaf231_supplementary_data.zip]

Archive with 1 entries (1 files):
- Supplemental tables revised - no track change.docx
